# Supplementary material for: Prevalence of myopia in Indian school children: Meta-analysis of last four decades
Source: PLoS One. 2020 Oct 19;15(10):e0240750. doi: 10.1371/journal.pone.0240750 (PMC7571694; doi:10.1371/journal.pone.0240750)
Supplement: S3 File — (ZIP) [file pone.0240750.s009.zip]

Archive with 3 entries (3 files):
- S3 File. Data package/ALL STUDIES UPDATED 6 Aug.xlsx
- S3 File. Data package/Analysis_6Aug2020.do
- S3 File. Data package/Description.txt
