# Supplementary material for: Prevalence of myopia in Indian school children: Meta-analysis of last four decades
Source: PLoS One. 2020 Oct 19;15(10):e0240750. doi: 10.1371/journal.pone.0240750 (PMC7571694; doi:10.1371/journal.pone.0240750)
Supplement: S3 File — (ZIP) [file pone.0240750.s009.zip › S3 File. Data package/ALL STUDIES UPDATED 6 Aug.xlsx]

## Sheet: Data
studyNum	Unique	name	name2	name_orig	PubYr	area	fagegr	dataset	ss	myopia	yearCat	finalYr	remarksSample	remarksMyopia Definition	High Risk study
11	1	Chandra (1982) - u	Chandra (1982)	Chandra 1982	1982	urban	5-15 yr	WideAgeGrp	8600	1430	1980-	1982	8-16 years	NA
8		Datta (1983) - u	Datta (1983)	Anutosh 1983	1983	urban	11-15 yr	Narrow	6375	108	1980-	1983	5-13 years	0.5D
8		Datta (1983) - u	Datta (1983)	Anutosh 1983	1983	urban	5-10 yr	Narrow	17572	108	1980-	1983	5-13 years	0.5D
8	1	Datta (1983) - u	Datta (1983)	Anutosh 1983	1983	urban	5-15 yr	WideAgeGrp	23947	216	1980-	1983	5-13 years	0.5D
14	1	Dandona (2002a) - r/u	Dandona (2002a)	Dandona2CEOAPEDS 2002	2002	NA	5-15 yr	WideAgeGrp	1810	66	1980-	1997	0-15 yrs, One urban 3 rural dist	0.5D
14		Dandona (2002a) - r/u	Dandona (2002a)	Dandona2CEOAPEDS 2002	2002	NA	5-10 yr	Narrow	804	19	1980-	1997	0-15 yrs, One urban 3 rural dist	0.5D
14		Dandona (2002a) - r/u	Dandona (2002a)	Dandona2CEOAPEDS 2002	2002	NA	11-15 yr	Narrow	1006	47	1980-	1997	0-15 yrs, One urban 3 rural dist	0.5D
26		Kalikivayi (1997) - u	Kalikivayi (1997)	Kalikivayi 1997	1997	urban	11-15 yr	Narrow	1970	208	1980-	1997	3-18 yr	0.5D
26		Kalikivayi (1997) - u	Kalikivayi (1997)	Kalikivayi 1997	1997	urban	5-10 yr	Narrow	2017	133	1980-	1997	3-18 yr	0.5D
26	1	Kalikivayi (1997) - u	Kalikivayi (1997)	Kalikivayi 1997	1997	urban	5-15 yr	WideAgeGrp	3987	341	1980-	1997	3-18 yr	0.5D
13		Dandona (2002b) - r	Dandona (2002b)	Dandona1IOVSRESC 2002	2002	rural	11-15 yr	Narrow	1882	92	1980-	2000	7-15 yrs, Manbubnagar Rural	0.5D
13		Dandona (2002b) - r	Dandona (2002b)	Dandona1IOVSRESC 2002	2002	rural	5-10 yr	Narrow	2192	71	1980-	2000	7-15 yrs, Manbubnagar Rural	0.5D
13	1	Dandona (2002b) - r	Dandona (2002b)	Dandona1IOVSRESC 2002	2002	rural	5-15 yr	WideAgeGrp	4074	163	1980-	2000	7-15 yrs, Manbubnagar Rural	0.5D
33		Murthy (2002) - u	Murthy (2002)	Murthy 2002	2002	urban	11-15 yr	Narrow	2400	144	1980-	2000	5-15 years	0.5D
33		Murthy (2002) - u	Murthy (2002)	Murthy 2002	2002	urban	5-10 yr	Narrow	3266	163	1980-	2000	5-15 years	0.5D
33	1	Murthy (2002) - u	Murthy (2002)	Murthy 2002	2002	urban	5-15 yr	WideAgeGrp	5666	307	1980-	2000	5-15 years	0.5D
57	1	Sethi (2000) - u	Sethi (2000)	Sonam 2000	2000	urban	11-15 yr	Narrow	1647	265	1980-	2000	12-17 yr	NA
10	1	Batra (2007) - r	Batra (2007) rural	Batra 2007	2007	rural	5-15 yr	WideAgeGrp	8425	251	1980-	2003	5-15 yr	NA
10		Batra (2007) - u	Batra (2007) urban	Batra 2007	2007	urban	5-15 yr	WideAgeGrp	11185	1115	1980-	2003	5-15 yr	NA
24	1	Jha (2008) - r	Jha (2008)	Jha 2008	2008	rural	5-15 yr	WideAgeGrp	843	35	1980-	2004	3-15 yr	0.5D
36	1	Padhye (2009) - r	Padhye (2009) rural	Padhye 2009	2009	rural	11-15 yr	Narrow	5804	102	1980-	2004	5-15 yr	0.75
36		Padhye (2009) - r	Padhye (2009) rural	Padhye 2009	2009	rural	5-10 yr	Narrow	1597	6	1980-	2004	5-15 yr	0.75
36		Padhye (2009) - r	Padhye (2009) rural	Padhye 2009	2009	rural	5-15 yr	WideAgeGrp	7401	108	1980-	2004	5-15 yr	0.75
36		Padhye (2009) - u	Padhye (2009) urban	Padhye 2009	2009	urban	11-15 yr	Narrow	3421	137	1980-	2004	5-15 yr	0.75
36		Padhye (2009) - u	Padhye (2009) urban	Padhye 2009	2009	urban	5-10 yr	Narrow	1600	23	1980-	2004	5-15 yr	0.75
36		Padhye (2009) - u	Padhye (2009) urban	Padhye 2009	2009	urban	5-15 yr	WideAgeGrp	5021	160	1980-	2004	5-15 yr	0.75
1	1	Afroz (2005) - r/u	Afroz (2005)	Afroz 2005	2005	NA	5-15 yr	WideAgeGrp	1062	214	1980-	2005	6-16 yr, JK, cannt find urban	0.25	1
29	1	Basu (2011) - u	Basu (2011)	Mausami 2011	2011	urban	5-15 yr	WideAgeGrp	3002	418	1980-	2006	7-15 yr	NA
53	1	Sharma (2009) - r	Sharma (2009)	Seema 2009	2009	rural	11-15 yr	Narrow	983	144	1980-	2006	6-15 year	NA
53		Sharma (2009) - r	Sharma (2009)	Seema 2009	2009	rural	5-10 yr	Narrow	282	9	1980-	2006	6-15 year	NA
53		Sharma (2009) - r	Sharma (2009)	Seema 2009	2009	rural	5-15 yr	WideAgeGrp	1265	153	1980-	2006	6-15 year	NA
62	1	Trivedi (2012) - r	Trivedi (2012)	Vivek 2012	2012	rural	5-15 yr	WideAgeGrp	452	18	1980-	2006	7-15 yr	0.5
15	1	Das (2007) - u	Das (2007)	Das 2007	2007	urban	5-10 yr	Narrow	2317	325	1980-	2007	5-10 yrs	NA
51	1	Sandeep (2015) - u	Sandeep (2015)	Sandeep 2015	2015	urban	11-15 yr	Narrow	1614	76	1980-	2007	7-15 yr	NA
51		Sandeep (2015) - u	Sandeep (2015)	Sandeep 2015	2015	urban	5-10 yr	Narrow	786	33	1980-	2007	7-15 yr	NA
51		Sandeep (2015) - u	Sandeep (2015)	Sandeep 2015	2015	urban	5-15 yr	WideAgeGrp	2400	109	1980-	2007	7-15 yr	NA
71	1	Sudhan (2009) - r	Sudhan (2009)		2009	rural	11-15 yr	Narrow	68833	410	1980-	2007	9-17 yr	NA	1
2	1	Ahmed (2008) - u	Ahmed (2008)	Ahmed 2008	2008	urban	11-15 yr	Narrow	1745	86	1980-	2008	taken data 6-15 years only	0.25D
2		Ahmed (2008) - u	Ahmed (2008)	Ahmed 2008	2008	urban	5-10 yr	Narrow	1674	63	1980-	2008	taken data 6-15 years only	0.25D
2		Ahmed (2008) - u	Ahmed (2008)	Ahmed 2008	2008	urban	5-15 yr	WideAgeGrp	3419	149	1980-	2008	taken data 6-15 years only	0.25D
19	1	Ghosh (2012) - u	Ghosh (2012)	Ghosh 2012	2012	urban	5-15 yr	WideAgeGrp	2732	307	1980-	2008	6-14 years	NA
72	1	Kemmanu (2016) - r	Kemmanu (2016)	Vasudha 2016	2016	rural	5-15 yr	WideAgeGrp	23087	107	1980-	2008	0-15 yrs	1.5D	1
12	1	Chatterjee (2014) - u	Chatterjee (2014)	Chatterjee 2014	2014	urban	5-15 yr	WideAgeGrp	16597	960	1980-	2009	5-14 yrs	NA
31	1	Meundi (2014) - r	Meundi (2014)	Meundi 2014	2014	rural	5-15 yr	WideAgeGrp	1938	332	1980-	2009	5-17 years	NA
59	1	Uzma (2009) - r	Uzma (2009) rural	Uzma 2009	2009	rural	11-15 yr	Narrow	758	172	1980-	2009	7-15 yr	0.5D
59		Uzma (2009) - r	Uzma (2009) rural	Uzma 2009	2009	rural	5-10 yr	Narrow	767	145	1980-	2009	7-15 yr	0.5D
59		Uzma (2009) - r	Uzma (2009) rural	Uzma 2009	2009	rural	5-15 yr	WideAgeGrp	1525	317	1980-	2009	7-15 yr	0.5D
59		Uzma (2009) - u	Uzma (2009) urban	Uzma 2009	2009	urban	11-15 yr	Narrow	937	264	1980-	2009	7-15 yr	0.5D
59		Uzma (2009) - u	Uzma (2009) urban	Uzma 2009	2009	urban	5-10 yr	Narrow	852	116	1980-	2009	7-15 yr	0.5D
59		Uzma (2009) - u	Uzma (2009) urban	Uzma 2009	2009	urban	5-15 yr	WideAgeGrp	1789	380	1980-	2009	7-15 yr	0.5D
7	1	Gupta (2012) - u	Gupta (2012)	Anmol 2012	2012	urban	5-15 yr	WideAgeGrp	2000	48	2010-	2010	5-15 years	NA
4	1	Aroor (2014) - u	Aroor (2014)	Amritha 2014	2014	urban	5-15 yr	WideAgeGrp	755	102	2010-	2011	4-16 year	NA
73	1	Gupta (2011) - r	Gupta (2011)		2011	rural	5-10 yr	Narrow	110	2	2010-	2011	3-12 yr	NA	1
74	1	John (2017) - r	John (2017)		2017	rural	11-15 yr	Narrow	4138	18	2010-	2011	11-14 yr	NA	1
75	1	Rao (2016) - r/u	Rao (2016)		2016	NA	5-15 yr	WideAgeGrp	531121	7414	2010-	2011	4-15 yr	0.5D	1
65	1	Shukla (2016) - r	Shukla (2016)	Yogesh 2016	2016	rural	5-15 yr	WideAgeGrp	200	4	2010-	2011	5-15 years	NA
5	1	Ande (2015) - r	Ande (2015)	Ande 2015	2015	rural	11-15 yr	Narrow	3174	148	2010-	2012	10-15 years	0.5D
3	1	Bansal (2012) - u	Bansal (2012)	Amol 2012	2012	urban	5-15 yr	WideAgeGrp	2680	307	2010-	2012	6-16 yr	0.5
61	1	Karavadi (2018) - r	Karavadi (2018)	Vidusha 2018	2018	rural	11-15 yr	Narrow	862	44	2010-	2013	7-16 yr	0.5D
61		Karavadi (2018) - r	Karavadi (2018)	Vidusha 2018	2018	rural	5-10 yr	Narrow	278	4	2010-	2013	7-16 yr	0.5D
61		Karavadi (2018) - r	Karavadi (2018)	Vidusha 2018	2018	rural	5-15 yr	WideAgeGrp	1140	48	2010-	2013	7-16 yr	0.5D
49	1	Naik (2013) - r	Naik (2013)	Roopa 2013	2013	rural	5-15 yr	WideAgeGrp	1095	45	2010-	2013	6-15 year	NA
39	1	Pavithra (2013) - r	Pavithra (2013) rural	Pavithra 2013	2013	rural	5-15 yr	WideAgeGrp	691	23	2010-	2013	7-15 years	0.5D
39		Pavithra (2013) - u	Pavithra (2013) urban	Pavithra 2013	2013	urban	5-15 yr	WideAgeGrp	687	38	2010-	2013	7-15 years	0.5D
46	1	Ravinder (2016) - u	Ravinder (2016)	Ravinder 2016	2016	urban	5-15 yr	WideAgeGrp	5000	90	2010-	2013	7-12 yre	NA
20	1	Singh (2013) - r	Singh (2013) rural	Harpal 2013	2013	rural	5-15 yr	WideAgeGrp	10545	1014	2010-	2013	5-15 years	NA
20		Singh (2013) - u	Singh (2013) urban	Harpal 2013	2013	urban	5-15 yr	WideAgeGrp	7955	299	2010-	2013	5-15 years	NA
76	1	Binu (2016) - r	Binu (2016)		2016	rural	11-15 yr	Narrow	300	132	2010-	2014	10-15 yr	NA	1
21	1	Krishnamurthy (2014) - r	Krishnamurthy (2014) rural	Hemalatha 2014	2014	rural	5-15 yr	WideAgeGrp	399	19	2010-	2014	5-15 years	0.5D
21		Krishnamurthy (2014) - u	Krishnamurthy (2014) urban	Hemalatha 2014	2014	urban	5-15 yr	WideAgeGrp	724	39	2010-	2014	5-15 years	0.5D
38	1	Kumar (2014) - u	Kumar (2014)	Pankaj 2014	2014	urban	5-15 yr	WideAgeGrp	1157	68	2010-	2014	6-16 yr	NA
52	1	Kumar K. (2016) - u	Kumar (2016)	Sathish 2016	2016	urban	11-15 yr	Narrow	302	88	2010-	2014	11-13 years	NA
6	1	Mondal (2014) - u	Mondal (2014)	Anindita 2014	2014	urban	5-15 yr	WideAgeGrp	1649	128	2010-	2014	8-17 years	NA
28	1	Murthy (2014) - r	Murthy (2014)	Krishna 2014	2014	rural	5-15 yr	WideAgeGrp	1412	34	2010-	2014	5-16 yr	NA
77	1	Rajendran (2014) - r	Rajendran (2014)		2014	rural	11-15 yr	Narrow	68	35	2010-	2014	10-12 yr	NA	1
32	1	Saha (2017) - u	Saha (2017)	Mita 2017	2017	urban	5-15 yr	WideAgeGrp	1840	151	2010-	2014	5-15 years	0.5D
25	1	Sarma (2016) - u	Sarma (2016)	Kabindra 2016	2016	urban	5-15 yr	WideAgeGrp	400	77	2010-	2014	6-16 yr	0.5D
63	1	Warad (2014) - u	Warad (2014)	Waradh 2014	2014	urban	11-15 yr	Narrow	7496	396	2010-	2014	10-12 yr	0.5
78	1	Ansari (2015) - u	Ansari (2015)		2015	urban	5-15 yr	WideAgeGrp	3127	45	2010-	2015	5-16 yr	NA	1
79	1	Bhat (2015) - u	Bhat (2015)		2015	urban	11-15 yr	Narrow	720	51	2010-	2015	10-16 yr	NA	1
22	1	Hittalamani (2015) - r/u	Hittalamani (2015)	Hittalamani 2015	2015	NA	5-15 yr	WideAgeGrp	4429	266	2010-	2015	7-15 yr, Hubli Karnataka	0.5	1
80	1	Kavitha (2016) - u	Kavitha (2016)		2016	urban	5-15 yr	WideAgeGrp	1000	422	2010-	2015	5-15 yr	NA	1
81	1	Kher (2017) - r	Kher (2017)	praveena 2017	2017	rural	5-15 yr	WideAgeGrp	500	198	2010-	2015	5-16 yr	0.5D	1
44	1	Kotabal (2017) - u	Kotabal (2017)	Rajashree 2017	2017	urban	11-15 yr	Narrow	300	69	2010-	2015	13-16 yr	NA
34	1	Krishnan (2015) - u	Krishnan (2015)	Muthu 2015	2015	urban	11-15 yr	Narrow	1460	100	2010-	2015	9-14 years	0.5
30	1	Megala (2015) - u	Megala (2015)	Megala 2015	2015	urban	11-15 yr	Narrow	422	83	2010-	2015	10-14 yr	NA
43	1	Rahman (2015) - u	Rahman (2015)	Rahman 2015	2015	urban	11-15 yr	Narrow	600	43	2010-	2015	10-15 years	0.5D
50	1	Samant (2015) - r	Samant (2015)	Samant 2015	2015	rural	11-15 yr	Narrow	1220	209	2010-	2015	10-12 years	NA
48	1	Saxena (2015) - u	Saxena (2015)	Rohit 2015	2015	urban	11-15 yr	Narrow	6721	1030	2010-	2015	5-15 years	0.5D
48		Saxena (2015) - u	Saxena (2015)	Rohit 2015	2015	urban	5-10 yr	Narrow	3163	267	2010-	2015	5-15 years	0.5D
48		Saxena (2015) - u	Saxena (2015)	Rohit 2015	2015	urban	5-15 yr	WideAgeGrp	9884	1297	2010-	2015	5-15 years	0.5D
41	1	Singh (2015) - r	Singh (2015) rural	Priti 2015	2015	rural	5-10 yr	Narrow	280	14	2010-	2015	6-10 years	NA
41		Singh (2015) - u	Singh (2015) urban	Priti 2015	2015	urban	5-10 yr	Narrow	280	16	2010-	2015	6-10 years	NA
45	1	Bigyabati (2016) - r	Bigyabati (2016)	Rajkumari 2016	2016	rural	5-15 yr	WideAgeGrp	1770	108	2010-	2016	5-15 years	NA
17	1	Dhanya (2016) - u	Dhanya (2016)	Dhanya 2016	2016	urban	5-15 yr	WideAgeGrp	958	45	2010-	2016	5-15 years	0.5D
27	1	Kannan (2016) - r	Kannan (2016) rural	Kannan 2016	2016	rural	5-15 yr	WideAgeGrp	600	36	2010-	2016	6-12 yr	NA
27		Kannan (2016) - u	Kannan (2016) urban	Kannan 2016	2016	urban	5-15 yr	WideAgeGrp	603	52	2010-	2016	6-12 yr	NA
56	1	Kumar (2016) - u	Kumar (2016)	Shravan 2016	2016	urban	11-15 yr	Narrow	600	120	2010-	2016	12-16 years	NA
82	1	Maheshgauri (2016) - u	Maheshgauri (2016)	Rupali 2016	2016	urban	5-15 yr	WideAgeGrp	560	166	2010-	2016	3-13 yr	NA	1
54	1	Shakeel (2016) - u	Shakeel (2016)	Shakeel 2016	2016	urban	5-15 yr	WideAgeGrp	3146	156	2010-	2016	5- 16 years; Urban inferred from title	0.5D
64	1	Warkad (2018) - u	Warkad (2018)	Warkad 2018	2018	urban	5-15 yr	WideAgeGrp	10038	56	2010-	2016	6-17 yr, tribal	0.5D
18	1	Ganapathi (2017) - u	Ganapathi (2017)	Ganapathi 2017	2017	urban	11-15 yr	Narrow	828	98	2010-	2017	10-17 yr	NA
47	1	Hashia (2017) - r	Hashia (2017)	Renu 2017	2017	rural	5-15 yr	WideAgeGrp	642	28	2010-	2017	5-16 yr	NA
37	1	Shukla (2018) - u	Shukla (2018)	Pallavi 2018	2018	urban	11-15 yr	Narrow	6056	152	2010-	2017	9-12 years	0.5D
35	1	Singh (2019) - u	Singh (2019)	Neeraj 2019	2019	urban	5-15 yr	WideAgeGrp	1234	261	2010-	2017	5-15 yr	0.5D
16		Agrawal (2018) - r	Agrawal (2018) rural	Deepanshu 2018	2018	rural	5-15 yr	WideAgeGrp	721	14	2010-	2018	5-15 yr	0.5D
16	1	Agrawal (2018) - u	Agrawal (2018) urban	Deepanshu 2018	2018	urban	5-15 yr	WideAgeGrp	836	36	2010-	2018	5-15 yr	0.5D
42	1	Cholera (2018) - u	Cholera (2018)	Priyadarshini 2018	2018	urban	5-15 yr	WideAgeGrp	500	113	2010-	2018	5-15 yr	NA
40	1	Pradhan (2018) - r/u	Pradhan (2018)	Pradhan 2018	2018	NA	5-15 yr	WideAgeGrp	1000	44	2010-	2018	6-12 years	NA	1
83	1	Sathyan (2018) - u	Sathyan (2018)		2018	urban	5-15 yr	WideAgeGrp	91628	149	2010-	2018	6-17 yr	NA	1
60	1	Sharma (2018) - u	Sharma (2018)	Vandna 2018	2018	urban	5-10 yr	Narrow	1007	33	2010-	2018	5-12 yr	NA
58	1	Tirkey (2018) - u	Tirkey (2018)	Tirkey 2018	2018	urban	5-10 yr	Narrow	1300	128	2010-	2018	5-10 yrs	NA
9	1	Avinash (2019) - r/u	Avinash (2019)	Avinash 2019	2019	NA	5-15 yr	WideAgeGrp	1782	71	2010-	2019	5-15 yr	0.75	1
55	1	Shekhar (2019) - r/u	Shekhar (2019)	Shekhar 2019	2019	NA	5-10 yr	Narrow	817	49	2010-	2019	6-10 yr	NA	1
