# Supplementary material for: Prevalence of myopia in Indian school children: Meta-analysis of last four decades
Source: PLoS One. 2020 Oct 19;15(10):e0240750. doi: 10.1371/journal.pone.0240750 (PMC7571694; doi:10.1371/journal.pone.0240750)
Supplement: S3 File — (ZIP) [file pone.0240750.s009.zip › S3 File. Data package/Analysis_6Aug2020.do]

cap clear
import excel "ALL STUDIES UPDATED 6 Aug.xlsx", sheet("Data") firstrow case(lower)
replace area = "NA" if area=="na"
save "data0.dta", replace
tab1 fagegr 
tab1 name 
// tab area if unique==1 << - DO NOT USE
** by DECADE
tab finalyr  if unique==1
**** MYOPIA
gen myp=myopia/ ss
gen se=sqrt( (myp*(1- myp))/ ss)
label var myp "Myopia"
gen mypper= myp*100
gen mypse= se*100
label var mypper "Myopia (%)"
gen ll= mypper-(1.96* mypse)
gen ul= mypper+(1.96* mypse)
drop yearcat 
label var area "Population"
egen period = cut(finalyr), at(1979 2009 2020) lab
label var period "Study Period"
tab period
gen area2 = .
replace area2 =0 if area =="rural"
replace area2 =1 if area =="urban"
replace area2 =2 if area2==.
tab area area2
label define area2 0 "Rural" 1 "Urban" 2 "NA"
label value area2 area2
tab area2
tab highrisk if unique==1
save "data1.dta", replace
export excel using "data1.xlsx", firstrow(var) replace
**********************************************


*** Meta-Analysis  - MAIN
************************* Low and Moderate Risk studies
cap log close
log using "Meta-Res.smcl", replace
use "data1.dta", clear
drop if highrisk ==1


cap mkdir 5to15
cd 5to15
keep if fagegr=="5-15 yr"

// 5-15 - Urban + Rural + Combined Dandona
count if fagegr=="5-15 yr"
metan mypper ll ul if fagegr=="5-15 yr", random ///
	label(namevar=name) ///
	title(Myopia Prevalence (%), position(6)) nobox ///
	null(0) xlabel(0, 4, 8, 12, 16, 20, 24, 28) ///
	name(o5_15_forrest, replace)
graph export 5_15_forrest.tif, width(2400) replace
graph export 5_15_forrest.eps, replace
metafunnel myp se if fagegr=="5-15 yr", ///
	name(o5_15_funnel, replace)
graph export 5_15_funnel.tif, width(2400) replace
graph export 5_15_funnel.eps, replace


// 5-15 -  Urban + Rural + COMBINED DANDONA  - BY DECADE
tab period if fagegr=="5-15 yr"
metan mypper ll ul if fagegr=="5-15 yr", random by( period ) ///
	label(namevar=name) ///
	title(Myopia Prevalence (%), position(6)) nobox ///
	null(0) xlabel(0, 4, 8, 12, 16, 20, 24, 28) ///
	name(o5_15_byDeacde_forrest, replace)
graph export 5_15_byDeacde_forrest.tif, width(2400) replace
graph export 5_15_byDeacde_forrest.eps, replace
metafunnel myp se if fagegr=="5-15 yr", by( period ) ///
	name(overall_5_15_funnel, replace)
graph export 5_15_byDecade_funnel.tif, width(2400) replace
graph export 5_15_byDecade_funnel.eps, replace


// 5-15 -  Urban vs Rural - exclude COMBINED studies
tab area2 if fagegr=="5-15 yr" & (area2<=1)
metan mypper ll ul if fagegr=="5-15 yr" & (area2<=1), ///
	random by(area2) ///
	label(namevar=name) ///
	title(Myopia Prevalence (%), position(6)) nobox ///
	null(0) xlabel(0, 4, 8, 12, 16, 20, 24, 28) ///
	name(o5_15_urban_vs_rural_forrest, replace)
graph export 5_15_urban_vs_rural_forrest.tif, width(2400) replace
graph export 5_15_urban_vs_rural_forrest.eps, replace

metafunnel myp se if fagegr=="5-15 yr" & (area2<=1), ///
	by(area2) ///
	name(o5_15_urban_vs_rural_funnel, replace)
graph export 5_15_urban_vs_rural_funnel.tif, width(2400) replace
graph export 5_15_urban_vs_rural_funnel.eps, replace


// 5-15 - Decadal Urban 
tab period if fagegr=="5-15 yr" & (area2==1)
metan mypper ll ul if fagegr=="5-15 yr" & (area2==1), ///
	random by(period) ///
	label(namevar=name) ///
	title(Myopia Prevalence (%), position(6)) nobox ///
	null(0) xlabel(0, 4, 8, 12, 16, 20, 24, 28) ///
	name(o5_15_urban_decadal_forrest, replace)
graph export 5_15_urban_decadal_forrest.tif, width(2400) replace
graph export 5_15_urban_decadal_forrest.eps, replace

metafunnel myp se if fagegr=="5-15 yr" & (area2==1), ///
	by(period) ///
	name(o5_15_urban_decadal_funnel, replace)
graph export 5_15_urban_decadal_funnel.tif, width(2400) replace
graph export 5_15_urban_decadal_funnel.eps, replace

// 5-15 - Decadal Rural 
tab period if fagegr=="5-15 yr" & (area2==0)
metan mypper ll ul if fagegr=="5-15 yr" & (area2==0), ///
	random by(period) ///
	label(namevar=name) ///
	title(Myopia Prevalence (%), position(6)) nobox ///
	null(0) xlabel(0, 4, 8, 12, 16, 20, 24, 28) ///
	name(o5_15_rural_decadal_forrest, replace)
graph export 5_15_rural_decadal_forrest.tif, width(2400) replace
graph export 5_15_rural_decadal_forrest.eps, replace

metafunnel myp se if fagegr=="5-15 yr" & (area2==0), ///
	by(period) ///
	name(o5_15_rural_decadal_funnel, replace)
graph export 5_15_rural_decadal_funnel.tif, width(2400) replace
graph export 5_15_rural_decadal_funnel.eps, replace

cd ..
********************************  11-15 years ***************

use "data1.dta", clear
drop if highrisk ==1
count if fagegr=="11-15 yr"
keep  if fagegr=="11-15 yr"

cap mkdir 11to15
cd 11to15

metan mypper ll ul if fagegr=="11-15 yr", random ///
	label(namevar=name) ///
	title(Myopia Prevalence (%), position(6)) nobox ///
	null(0) xlabel(0, 4, 8, 12, 16, 20, 24, 28) ///
	name(o11_15_forrest, replace)
graph export 11_15_forrest.tif, width(2400) replace
graph export 11_15_forrest.eps, replace
metafunnel myp se if fagegr=="11-15 yr", ///
	name(o11_15_funnel, replace)
graph export 11_15_funnel.tif, width(2400) replace
graph export 11_15_funnel.eps, replace


// 11-15 -  Urban + Rural + COMBINED DANDONA  - BY DECADE
tab period if fagegr=="11-15 yr"
metan mypper ll ul if fagegr=="11-15 yr", random by( period ) ///
	label(namevar=name) ///
	title(Myopia Prevalence (%), position(6)) nobox ///
	null(0) xlabel(0, 4, 8, 12, 16, 20, 24, 28) ///
	name(o11_15_byDeacde_forrest, replace)
graph export 11_15_byDeacde_forrest.tif, width(2400) replace
graph export 11_15_byDeacde_forrest.eps, replace
metafunnel myp se if fagegr=="11-15 yr", by( period ) ///
	name(overall_11_15_funnel, replace)
graph export 11_15_byDecade_funnel.tif, width(2400) replace
graph export 11_15_byDecade_funnel.eps, replace


// 11-15 -  Urban vs Rural - exclude COMBINED studies
tab area2 if fagegr=="11-15 yr" & (area2<=1)
metan mypper ll ul if fagegr=="11-15 yr" & (area2<=1), ///
	random by(area2) ///
	label(namevar=name) ///
	title(Myopia Prevalence (%), position(6)) nobox ///
	null(0) xlabel(0, 4, 8, 12, 16, 20, 24, 28) ///
	name(o11_15_urban_vs_rural_forrest, replace)
graph export 11_15_urban_vs_rural_forrest.tif, width(2400) replace
graph export 11_15_urban_vs_rural_forrest.eps, replace

metafunnel myp se if fagegr=="11-15 yr" & (area2<=1), ///
	by(area2) ///
	name(o11_15_urban_vs_rural_funnel, replace)
graph export 11_15_urban_vs_rural_funnel.tif, width(2400) replace
graph export 11_15_urban_vs_rural_funnel.eps, replace


// 11-15 - Decadal Urban 
tab period if fagegr=="11-15 yr" & (area2==1)
metan mypper ll ul if fagegr=="11-15 yr" & (area2==1), ///
	random by(period) ///
	label(namevar=name) ///
	title(Myopia Prevalence (%), position(6)) nobox ///
	null(0) xlabel(0, 4, 8, 12, 16, 20, 24, 28) ///
	name(o11_15_urban_decadal_forrest, replace)
graph export 11_15_urban_decadal_forrest.tif, width(2400) replace
graph export 11_15_urban_decadal_forrest.eps, replace

metafunnel myp se if fagegr=="11-15 yr" & (area2==1), ///
	by(period) ///
	name(o11_15_urban_decadal_funnel, replace)
graph export 11_15_urban_decadal_funnel.tif, width(2400) replace
graph export 11_15_urban_decadal_funnel.eps, replace

// 11-15 - Decadal Rural 
tab period if fagegr=="11-15 yr" & (area2==0)
metan mypper ll ul if fagegr=="11-15 yr" & (area2==0), ///
	random by(period) ///
	label(namevar=name) ///
	title(Myopia Prevalence (%), position(6)) nobox ///
	null(0) xlabel(0, 4, 8, 12, 16, 20, 24, 28) ///
	name(o11_15_rural_decadal_forrest, replace)
graph export 11_15_rural_decadal_forrest.tif, width(2400) replace
graph export 11_15_rural_decadal_forrest.eps, replace

metafunnel myp se if fagegr=="11-15 yr" & (area2==0), ///
	by(period) ///
	name(o11_15_rural_decadal_funnel, replace)
graph export 11_15_rural_decadal_funnel.tif, width(2400) replace
graph export 11_15_rural_decadal_funnel.eps, replace

cd ..
cap log close

******************* SENSITIOVTY ANALYSIS
*** Meta-Analysis  - MAIN
************************* Low and Moderate Risk studies
cap log close
log using "Meta-Analysis-Sensitivity.smcl", replace

use "data1.dta", clear
cap mkdir senstivity
cd senstivity

// 5-15 - Urban + Rural + Combined Dandona
cap mkdir 5to15
cd 5to15

keep if  fagegr=="5-15 yr"
count if fagegr=="5-15 yr"
metan mypper ll ul if fagegr=="5-15 yr", random ///
	label(namevar=name) ///
	title(Myopia Prevalence (%), position(6)) nobox ///
	null(0) xlabel(0, 4, 8, 12, 16, 20, 24, 28) ///
	name(o5_15_forrest, replace)
graph export 5_15_forrest.tif, width(2400) replace
graph export 5_15_forrest.eps, replace
metafunnel myp se if fagegr=="5-15 yr", ///
	name(o5_15_funnel, replace)
graph export 5_15_funnel.tif, width(2400) replace
graph export 5_15_funnel.eps, replace


// 5-15 -  Urban + Rural + COMBINED DANDONA  - BY DECADE
tab period if fagegr=="5-15 yr"
metan mypper ll ul if fagegr=="5-15 yr", random by( period ) ///
	label(namevar=name) ///
	title(Myopia Prevalence (%), position(6)) nobox ///
	null(0) xlabel(0, 4, 8, 12, 16, 20, 24, 28) ///
	name(o5_15_byDeacde_forrest, replace)
graph export 5_15_byDeacde_forrest.tif, width(2400) replace
graph export 5_15_byDeacde_forrest.eps, replace
metafunnel myp se if fagegr=="5-15 yr", by( period ) ///
	name(overall_5_15_funnel, replace)
graph export 5_15_byDecade_funnel.tif, width(2400) replace
graph export 5_15_byDecade_funnel.eps, replace


// 5-15 -  Urban vs Rural - exclude COMBINED studies
tab area2 if fagegr=="5-15 yr" & (area2<=1)
metan mypper ll ul if fagegr=="5-15 yr" & (area2<=1), ///
	random by(area2) ///
	label(namevar=name) ///
	title(Myopia Prevalence (%), position(6)) nobox ///
	null(0) xlabel(0, 4, 8, 12, 16, 20, 24, 28) ///
	name(o5_15_urban_vs_rural_forrest, replace)
graph export 5_15_urban_vs_rural_forrest.tif, width(2400) replace
graph export 5_15_urban_vs_rural_forrest.eps, replace

metafunnel myp se if fagegr=="5-15 yr" & (area2<=1), ///
	by(area2) ///
	name(o5_15_urban_vs_rural_funnel, replace)
graph export 5_15_urban_vs_rural_funnel.tif, width(2400) replace
graph export 5_15_urban_vs_rural_funnel.eps, replace


// 5-15 - Decadal Urban 
tab period if fagegr=="5-15 yr" & (area2==1)
metan mypper ll ul if fagegr=="5-15 yr" & (area2==1), ///
	random by(period) ///
	label(namevar=name) ///
	title(Myopia Prevalence (%), position(6)) nobox ///
	null(0) xlabel(0, 4, 8, 12, 16, 20, 24, 28) ///
	name(o5_15_urban_decadal_forrest, replace)
graph export 5_15_urban_decadal_forrest.tif, width(2400) replace
graph export 5_15_urban_decadal_forrest.eps, replace

metafunnel myp se if fagegr=="5-15 yr" & (area2==1), ///
	by(period) ///
	name(o5_15_urban_decadal_funnel, replace)
graph export 5_15_urban_decadal_funnel.tif, width(2400) replace
graph export 5_15_urban_decadal_funnel.eps, replace

// 5-15 - Decadal Rural 
tab period if fagegr=="5-15 yr" & (area2==0)
metan mypper ll ul if fagegr=="5-15 yr" & (area2==0), ///
	random by(period) ///
	label(namevar=name) ///
	title(Myopia Prevalence (%), position(6)) nobox ///
	null(0) xlabel(0, 4, 8, 12, 16, 20, 24, 28) ///
	name(o5_15_rural_decadal_forrest, replace)
graph export 5_15_rural_decadal_forrest.tif, width(2400) replace
graph export 5_15_rural_decadal_forrest.eps, replace

metafunnel myp se if fagegr=="5-15 yr" & (area2==0), ///
	by(period) ///
	name(o5_15_rural_decadal_funnel, replace)
graph export 5_15_rural_decadal_funnel.tif, width(2400) replace
graph export 5_15_rural_decadal_funnel.eps, replace


cd ..
cd ..

********************************  11-15 years ***************
use "data1.dta", clear
cd senstivity

// 11-15 - Urban + Rural + Combined Dandona
cap mkdir 11to15
cd 11to15
count if fagegr=="11-15 yr"
keep  if fagegr=="11-15 yr"

metan mypper ll ul if fagegr=="11-15 yr", random ///
	label(namevar=name) ///
	title(Myopia Prevalence (%), position(6)) nobox ///
	null(0) xlabel(0, 4, 8, 12, 16, 20, 24, 28) ///
	name(o11_15_forrest, replace)
graph export 11_15_forrest.tif, width(2400) replace
graph export 11_15_forrest.eps, replace
metafunnel myp se if fagegr=="11-15 yr", ///
	name(o11_15_funnel, replace)
graph export 11_15_funnel.tif, width(2400) replace
graph export 11_15_funnel.eps, replace


// 11-15 -  Urban + Rural + COMBINED DANDONA  - BY DECADE
tab period if fagegr=="11-15 yr"
metan mypper ll ul if fagegr=="11-15 yr", random by( period ) ///
	label(namevar=name) ///
	title(Myopia Prevalence (%), position(6)) nobox ///
	null(0) xlabel(0, 4, 8, 12, 16, 20, 24, 28) ///
	name(o11_15_byDeacde_forrest, replace)
graph export 11_15_byDeacde_forrest.tif, width(2400) replace
graph export 11_15_byDeacde_forrest.eps, replace
metafunnel myp se if fagegr=="11-15 yr", by( period ) ///
	name(overall_11_15_funnel, replace)
graph export 11_15_byDecade_funnel.tif, width(2400) replace
graph export 11_15_byDecade_funnel.eps, replace


// 11-15 -  Urban vs Rural - exclude COMBINED studies
tab area2 if fagegr=="11-15 yr" & (area2<=1)
metan mypper ll ul if fagegr=="11-15 yr" & (area2<=1), ///
	random by(area2) ///
	label(namevar=name) ///
	title(Myopia Prevalence (%), position(6)) nobox ///
	null(0) xlabel(0, 4, 8, 12, 16, 20, 24, 28) ///
	name(o11_15_urban_vs_rural_forrest, replace)
graph export 11_15_urban_vs_rural_forrest.tif, width(2400) replace
graph export 11_15_urban_vs_rural_forrest.eps, replace

metafunnel myp se if fagegr=="11-15 yr" & (area2<=1), ///
	by(area2) ///
	name(o11_15_urban_vs_rural_funnel, replace)
graph export 11_15_urban_vs_rural_funnel.tif, width(2400) replace
graph export 11_15_urban_vs_rural_funnel.eps, replace


// 11-15 - Decadal Urban 
tab period if fagegr=="11-15 yr" & (area2==1)
metan mypper ll ul if fagegr=="11-15 yr" & (area2==1), ///
	random by(period) ///
	label(namevar=name) ///
	title(Myopia Prevalence (%), position(6)) nobox ///
	null(0) xlabel(0, 4, 8, 12, 16, 20, 24, 28) ///
	name(o11_15_urban_decadal_forrest, replace)
graph export 11_15_urban_decadal_forrest.tif, width(2400) replace
graph export 11_15_urban_decadal_forrest.eps, replace

metafunnel myp se if fagegr=="11-15 yr" & (area2==1), ///
	by(period) ///
	name(o11_15_urban_decadal_funnel, replace)
graph export 11_15_urban_decadal_funnel.tif, width(2400) replace
graph export 11_15_urban_decadal_funnel.eps, replace

// 11-15 - Decadal Rural 
tab period if fagegr=="11-15 yr" & (area2==0)
metan mypper ll ul if fagegr=="11-15 yr" & (area2==0), ///
	random by(period) ///
	label(namevar=name) ///
	title(Myopia Prevalence (%), position(6)) nobox ///
	null(0) xlabel(0, 4, 8, 12, 16, 20, 24, 28) ///
	name(o11_15_rural_decadal_forrest, replace)
graph export 11_15_rural_decadal_forrest.tif, width(2400) replace
graph export 11_15_rural_decadal_forrest.eps, replace

metafunnel myp se if fagegr=="11-15 yr" & (area2==0), ///
	by(period) ///
	name(o11_15_rural_decadal_funnel, replace)
graph export 11_15_rural_decadal_funnel.tif, width(2400) replace
graph export 11_15_rural_decadal_funnel.eps, replace

cd ..
cd ..
cap log close

view "Meta-Analysis-Sensitivity.smcl"
translate "Meta-Analysis-Sensitivity.smcl" "Meta-Analysis-Sensitivity.pdf", replace
