# Supplementary material for: Prevalence of myopia in Indian school children: Meta-analysis of last four decades
Source: PLoS One. 2020 Oct 19;15(10):e0240750. doi: 10.1371/journal.pone.0240750 (PMC7571694; doi:10.1371/journal.pone.0240750)
Supplement: S3 File — (ZIP) [file pone.0240750.s009.zip › S3 File. Data package/Description.txt]

The Main data sheet is data1.dta
Please use Stata ver 15 to replicate results with 'metan' package installed. [use command - findit metan]

All the variables in the dataset are:

  obs:           114                          
 vars:            24                          13 Aug 2020 15:45
 size:        20,862                          
--------------------------------------------------------------------------------------------------------------------------------
              storage   display    value
variable name   type    format     label      variable label
--------------------------------------------------------------------------------------------------------------------------------
studynum        byte    %10.0g                studyNum
unique          byte    %10.0g                Unique
name            str24   %24s                  name
name2           str26   %26s                  name2
name_orig       str21   %21s                  name_orig
pubyr           int     %10.0g                PubYr
area            str5    %9s                   Population
fagegr          str8    %9s                   fagegr
dataset         str10   %10s                  dataset
ss              long    %10.0g                ss
myopia          int     %10.0g                myopia
finalyr         int     %10.0g                finalYr
remarkssample   str38   %38s                  remarksSample
remarksmyopia   str5    %9s                   remarksMyopia
cycloplegia     byte    %10.0g                Cycloplegia
highrisk        byte    %10.0g                highRisk
myp             float   %9.0g                 Myopia
se              float   %9.0g                 
mypper          float   %9.0g                 Myopia (%)
mypse           float   %9.0g                 
ll              float   %9.0g                 
ul              float   %9.0g                 
period          float   %9.0g      period     Study Period
area2           float   %9.0g      area2      


The Key variables in the dataset used for analysis are
1. fagegr - To select the datasets relevant for the sepcific age group; takes three values 
     fagegr |      Freq.     Percent        Cum.
------------+-----------------------------------
   11-15 yr |         31       27.19       27.19
    5-10 yr |         21       18.42       45.61
    5-15 yr |         62       54.39      100.00
2. area2 - To select the datasets relevant for the sepcific residence takes three values 
      area2 |      Freq.     Percent        Cum.
------------+-----------------------------------
      Rural |         39       34.21       34.21
      Urban |         66       57.89       92.11
         NA |          9        7.89      100.00
------------+-----------------------------------
      Total |        114      100.00
3. highrisk - Indicator variable for high risk studies. 1 = High risk study, excluded from main meta analysis
4. name - name of the study as it appears in the graphs and results tables
5. period - The time period of the study. Takes two values 1979-2008; 2009 till end

      Study |
     Period |      Freq.     Percent        Cum.
------------+-----------------------------------
      1979- |         42       36.84       36.84
      2009- |         72       63.16      100.00
------------+-----------------------------------
      Total |        114      100.00
6. myopia - Number with Myopia
7. ss - Sampe size
8. mypper - Myopia prevalence expressed as %
9. mypse - Standard error of prevalence expressed as %
